# Supplementary material for: Synergistic Effects of Different Levels of Genomic Data for the Staging of Lung Adenocarcinoma: An Illustrative Study
Source: Genes (Basel). 2021 Nov 24;12(12):1872. doi: 10.3390/genes12121872 (PMC8700916; doi:10.3390/genes12121872)
Supplement: Supplementary file 1 [file genes-12-01872-s001.zip]

Archive with 6 entries (6 files):
- supplementary Figure S2.tiff
- supplementary Figure S3.tif
- supplementary Figure S4.tiff
- supplementary Table S1.xlsx
- supplementary Table S2.xlsx
- supplementary Figure S1.pdf
