# Supplementary material for: Synergistic Effects of Different Levels of Genomic Data for the Staging of Lung Adenocarcinoma: An Illustrative Study
Source: Genes (Basel). 2021 Nov 24;12(12):1872. doi: 10.3390/genes12121872 (PMC8700916; doi:10.3390/genes12121872)
Supplement: Supplementary file 1 [file genes-12-01872-s001.zip › supplementary Table S1.xlsx]

## Sheet: Sheet2
AUC	n
0.7711020	20
0.8389575	30
0.8265661	40
0.8302241	50
0.8476452	60
0.8592135	70
