# Supplementary material for: Synergistic Effects of Different Levels of Genomic Data for the Staging of Lung Adenocarcinoma: An Illustrative Study
Source: Genes (Basel). 2021 Nov 24;12(12):1872. doi: 10.3390/genes12121872 (PMC8700916; doi:10.3390/genes12121872)
Supplement: Supplementary file 1 [file genes-12-01872-s001.zip › supplementary Table S2.xlsx]

## Sheet: LUAD
Rank ID	Genes	The content of the report	PubMed ID
2	YTHDF2	The m6A-related genes METTL3, YTHDF1, and YTHDF2 could serve as novel biomarkers for the prognosis of LUAD.	PMID: 32086933
3	DSG2	The high DSG2 expression in both lung adenocarcinoma (LUAD) cell lines and tissues is associated with poor prognosis in LUAD patients.	PMID: 32272148
4	XAF1	XAF1 inhibits cell proliferation and induces apoptosis in human lung adenocarcinoma cell line A549 in vitro	PMID: 25539606
5	CAPNS1	CAPN1 promotes malignant behavior and erlotinib resistance mediated by phosphorylation of c-Met and PIK3R2 via degrading PTPN1 in lung adenocarcinoma.	PMID: 32395869
8	LINC00665	Long non-coding RNA linc00665 promotes lung adenocarcinoma progression and functions as ceRNA to regulate AKR1B10-ERK signaling by sponging miR-98.	PMID: 30692511
17	PRKG1	The MAPK, PI3K-Akt, Ras, and cGMP-PKG signaling pathways were considered to be most probably correlated with platinum resistance.	PMID: 29288364
23	BCAN	A survival prediction model composed of 6 TME-related genes (CLEC17A, TAGAP, ABCC8, BCAN, FLT3, and CCR2) was used into Lung Adenocarcinoma Microenvironment	PMID: 32337264
26	SHC1	In NSCLC, the failure of pathways which involve factors such as DAPK1, GADD45A, SHC1, and TP53, in response to short telomeres, could promote tumor progression.	PMID: 22433385
30	NAV3	The most commonly mutated genes with predicted neo-antigens are KRAS, TTN, RYR2, MUC16, TP53, USH2A, ZFHX4, KEAP1, STK11, FAT3, NAV3 and EGFR in lung adenocarcinoma.	PMID: 30075702
37	BCL7B	Compared with the combined human ACs, 39 genes with similar expression changes in murine lung tumors and human ACs/LCCs were identified, such as the oncogene-related BCL7B, the cell cycle regulator CDK4, and the proapoptotic Endophilin B1.	PMID: 14647414
40	CD109	CD109 regulates in vivo tumor invasion in lung adenocarcinoma through TGF-β signaling.	PMID: 33007133
43	PI3KP85	The proliferating cell nuclear antigen (PCNA), matrix metallopeptidase 9 (MMP-9), phosphorylated PI3Kp85α, and Akt expressions were significantly inhibited in Metastasis-associated lung adenocarcinoma transcript 1 deleted cells.	PMID: 25431257
50	HLA.E	CD8+ T cell infiltration strongly contributes to a better prognosis in NSCLC when the tumor cells retain the expression of classical HLA class I and do not express HLA-E.	PMID: 26658106
55	MAP4	Microtubule-Associated Protein 4 Is a Prognostic Factor and Promotes Tumor Progression in Lung Adenocarcinoma.	PMID: 29743960
56	CTDSPL	Down-regulation of RBSP3/CTDSPL, NPRL2/G21, RASSF1A, ITGA9, HYAL1 and HYAL2 genes in non-small cell lung cancer.	PMID: 19140316
62	VPS28	Serum proteome mapping of EGF transgenic mice reveal mechanistic biomarkers of lung cancer precursor lesions with clinical significance for human adenocarcinomas.	PMID: 29960043
63	DAP	Hypermethylation of the death-associated protein (DAP) kinase promoter and aggressiveness in stage I non-small-cell lung cancer.	PMID: 10995806
67	ARFRP1	Tumor stage-associated mutations in ARFRP1, AURKA, and CBFB; and sex-associated mutations in EGFR of lung adenocarcinoma.	PMID: 33219256

## Sheet: Lung cancer
Rank ID	Genes	The content of the report	PubMed ID
14	PREX1	Recurrent mutations were detected in UNC5D (7.9%), PREX1 (5.0%), HECW1 (4.0%), DACH1 (2.0%), and GPC5 (2.0%) in non-small cell lung cancer.	PMID: 32629428
22	PDGFC	HIF-1α upregulated the expression of angiogenic genes VEGF-A, TNFAIP6, PDGFC, FN1, MMP28, MMP14 to 6.76-, 6.69-, 2.26-, 2.31-, 4.39-, 2.97- fold respectively and glycolytic genes GLUT1, GLUT2 to2.98-, 3.74- fold respectively in human small cell lung carcinoma.	PMID: 21843314
34	TRAF7	MCPyV-negative MCCs have a high mutation burden (median of 1121 somatic single nucleotide variants (SSNVs) per-exome with frequent mutations in RB1 and TP53 and additional damaging mutations in genes in the chromatin modification. virus-negative MCCs harbor more tumor neoantigens than melanomas or non-small cell lung cancers (ASXL1, MLL2, and MLL3), JNK (MAP3K1 and TRAF7), and DNA-damage pathways…	PMID: 26655088
41	MIR133A2	Analysis of the microRNA (miRNA) expression signature of lung squamous cell carcinoma (lung-SCC) revealed that the expression levels of miR-133a were significantly reduced in cancer tissues compared with normal tissues.	PMID: 22089643
45	LETM1	LETM1 is a potential biomarker of prognosis in lung non-small cell carcinoma.	PMID: 31500591
47	LARP1	LARP1 is regulated by the XIST/miR-374a axis and functions as an oncogene in non-small cell lung carcinoma.	PMID: 29039571
53	SULT2B1	Meta-analysis of survival data indicates NSCLC patients whose tumors express higher levels of several of these secreted proteins, including SULT2B1, CEACAM5, SPRR3, S100P and S100A14, have a worse prognosis.	PMID: 26736068
54	HLA.H	Rs12333226 was an expression quantitative trait locus of HLA-A and HLA-H in circulating monocytes, and exerted effect on lung cancer risk especially in the younger	PMID: 29191591
59	KLK6	A multivariate Cox regression analysis demonstrated that three lncRNAs (AL161431.1, LINC02389, APCDD1L.DT) and three mRNAs (KLK6, SLITRK5, CCDC177) had a significant prognostic value in LUSC.	PMID: 32356177
61	NHP2	An analysis of the libraries revealed two genes, NHP2 and RPS3A, whose expression in patients with squamous cell lung cancer increased by 70%.	PMID: 15889794
66	INADL	RELA and PLCB3 correlated with PLCE1 and INADL were hub nodes in the PPI network of non-small cell lung cancer (NSCLC).	PMID: 25753874

## Sheet: Other diseases
Rank ID	Genes	The content of the report	PubMed ID
1	TLL1	TLL1 variant associated with development of hepatocellular carcinoma after eradication of hepatitis C virus by interferon-free therapy.	PMID: 30382363
6	LOC100507642	no report
7	RPS6KL1	siRNA validation of cheminformatics-based predicted AEE788 targets has further revealed the mTOR interactive RPS6K members (RPS6KA3, RPS6KA6, RPS6KB1, and RPS6KL1) as synthetic lethal targets for rapalog combination treatment.	PMID: 31388935
9	FAM96A	Combination therapy of hTERTR and FAM96A for hepatocellular carcinoma through enhancing apoptosis sensitivity.	PMID: 29399066
10	TMEM138.CYBASC3	no report
11	RBMXL3.LRCH2	no report
12	FMO9P	no report
13	hsa.mir.5010	a 7-miRNA-Based ((hsa-mir-188, hsa-mir-1301, hsa-mir-424, hsa-mir-5010, hsa-mir-584, hsa-mir-5091, and hsa-mir-3613))Risk Score System for Predicting Prognosis of Pancreatic Cancer.	PMID: 32433403
15	hsa.mir.1245a	no report
16	GZF1	Novel GZF1 pathogenic variants identified in two Chinese patients with Larsen syndrome.	PMID: 33009817
19	KLHL22	KLHL22 maintains PD-1 homeostasis and prevents excessive T cell suppression.	PMID: 33109719
20	TMIGD3	Suppressive roles of A3AR and TMIGD3 i1 in osteosarcoma malignancy.	PMID: 28355102
21	TMEM33	tmem33 is essential for VEGF-mediated endothelial calcium oscillations and angiogenesis.	PMID: 30760708
24	SLC10A4	SLC10A4 regulates IgE-mediated mast cell degranulation in vitro and mast cell-mediated reactions in vivo.	PMID: 28439090
25	PLEKHB1	Motor neuron translatome reveals deregulation of SYNGR4 and PLEKHB1 in mutant TDP-43 amyotrophic lateral sclerosis models.	PMID: 32686835
27	IKBIP.APAF1	no report
28	FUS	no report
29	NUTM2B	Neonatal Soft Tissue Sarcoma with YWHAE-NUTM2B Fusion.	PMID: 31543780
31	CCDC151	Intrafamilial Phenotypic Variability in Two Siblings with Primary Ciliary Dyskinesia Due to Homozygous Loss of Function Mutation in the CCDC151 Gene.	PMID: 32286033
32	DGKE	Whole exome sequencing revealed a novel homozygous variant in the DGKE catalytic domain: a case report of familial hemolytic uremic syndrome.	PMID: 32838746
33	PREX2.BC036055	no report
35	TIMM22	AGK assembles with TIMM22 and TIMM29 and supports the import of a subset of multi-spanning membrane proteins.	PMID: 28712724
36	RNF166	RNF166 Determines Recruitment of Adaptor Proteins during Antibacterial Autophagy.	PMID: 27880896
39	KNSTRN	KNSTRN promotes tumorigenesis and gemcitabine resistance by activating AKT in bladder cancer.	PMID: 33452459
42	VEZT	VEZT as a novel independent prognostic factor in gastric cancer.	PMID: 25792470
44	HMGCL	Inactivation of HMGCL promotes proliferation and metastasis of nasopharyngeal carcinoma by suppressing oxidative stress.	PMID: 28931870
46	USP27X.AS1	no report
48	ULK4P3	DNA methylation (（ROBO1、ULK4P3、MYOD1、LBX1、CACNA1A、IRX4、DPYSL3和ELAVL2）) can help establish efficacy prediction markers in OPSCC	PMID: 32012407
49	C2CD3.PPME1	no report
51	CKMT2	The gene for creatine kinase, mitochondrial 2 (sarcomeric; CKMT2), maps to chromosome 5q13.3.	PMID: 8276398
52	SGK3	Risk of Nasopharyngeal Carcinoma Associated with Single Nucleotide Polymorphisms in the MicroRNA Binding Site of SGK3.	PMID: 32644852
57	LOC101927814	no report
58	LINC00907	no report
60	NTM	Genome-wide linkage and positional association analyses identify associations of novel AFF3 and NTM genes with triglycerides: the GenSalt study.	PMID: 25819087
64	hsa.mir.200b	Mapping the regulatory sequences controlling 93 breast cancer-associated miRNA genes leads to the identification of two functional promoters of the Hsa-mir-200b cluster, methylation of which is associated	PMID: 22231446
65	DNAJB13	Missense mutation in DNAJB13 gene correlated with male fertility in asthenozoospermia.	PMID: 31342671
68	TRIO	Upregulated TRIO expression correlates with a malignant phenotype in human hepatocellular carcinoma.	PMID: 25851347
69	ZNF774	Correction: ZNF774 is a potent suppressor of hepatocarcinogenesis through dampening the NOTCH2 signaling.	PMID: 32015484
70	PSG10P	Potential regulatory network in the PSG10P/miR-19a-3p/IL1RAP pathway is possibly involved in preeclampsia pathogenesis.	PMID: 30370628
18	ADAMTS15	decreased ADAMTS15 expression correlated with a worse clinical outcome in mammary carcinoma	PMID: 16152618
38	HCAR2	Activation of Gpr109a, receptor for niacin and the commensal metabolite butyrate, suppresses colonic inflammation and carcinogenesis.	PMID: 24412617
